# Supplementary material for: Evaluating the risk of endometriosis based on patients’ self-assessment questionnaires
Source: Reprod Biol Endocrinol. 2023 Oct 28;21:102. doi: 10.1186/s12958-023-01156-9 (PMC10612251; doi:10.1186/s12958-023-01156-9)
Supplement: Supplementary file 2 — Additional file 2. Supplementary Table 1. Correlation matrix. [file 12958_2023_1156_MOESM2_ESM.xlsx]

## Sheet: Spearman
	Menstrual pains	Bmi	Patient age	Longest menstrual cycle lenght	Shortest menstrual cycle lenght	Average menstrual cycle lenght	Number of pregnancies	Number of miscarriages	Years of trying to get pregnant	First menarche
Menstrual pains	1	-0.01	-0.12	0.04	-0.03	0.01	-0.14	0.06	0.04	-0.05
Bmi	-0.01	1	0.04	0.09	0.04	0.1	0	0.03	0.08	-0.11
Patient age	-0.12	0.04	1	-0.18	-0.16	-0.23	0.21	-0.02	0.09	0.1
Longest menstrual cycle lenght	0.04	0.09	-0.18	1	0.28	0.67	-0.06	0.04	0.01	-0.02
Shortest menstrual cycle lenght	-0.03	0.04	-0.16	0.28	1	0.61	0.03	-0.01	-0.03	0.03
Average menstrual cycle lenght	0.01	0.1	-0.23	0.67	0.61	1	-0.02	0.01	-0.01	0.01
Number of pregnancies	-0.14	0	0.21	-0.06	0.03	-0.02	1	-0.52	-0.2	0.05
Number of miscarriages	0.06	0.03	-0.02	0.04	-0.01	0.01	-0.52	1	0.15	-0.04
Years of trying to get pregnant	0.04	0.08	0.09	0.01	-0.03	-0.01	-0.2	0.15	1	0
First menarche	-0.05	-0.11	0.1	-0.02	0.03	0.01	0.05	-0.04	0	1

## Sheet: Matthews_correlation_coefficien
	Urinary-genital system symptoms	Hysteroscopy	Recurrent vaginitis	Tonsils	Myomia	Appendectomy	Diagnosed infertility	Cytomegaly	Removal of ovarian cysts	Frequent urination	Reduction of sex drive	Caesarean section	Ovarian cysts	Headaches	Conization	Drainage of fallopian tubes	Spooning	Hernia	Feeling generally healthy	Oral contraceptives	Inflammation in pelvis
Urinary-genital system symptoms	1	0.03	0.38	0.04	0.02	-0.03	0.04	0.05	0.05	0.56	0.49	-0.01	0.29	0.32	0.03	0.01	0.05	0.01	-0.15	0.1	0.09
Hysteroscopy	0.03	1	0.02	0	0.07	-0.1	0.07	0	0.01	0.02	0.05	-0.01	-0.03	0.05	-0.01	-0.01	0.07	-0.01	0.01	-0.01	0
Recurrent vaginitis	0.38	0.02	1	0.03	0	-0.02	0.03	0.03	0.02	0.22	0.26	-0.01	0.11	0.15	-0.01	0.01	0.02	0.01	-0.1	0.07	0.07
Tonsils	0.04	0	0.03	1	0	-0.03	-0.02	0.01	-0.03	0.04	0	-0.01	-0.05	0.03	0	-0.01	-0.02	0	0.01	0.04	-0.02
Myomia	0.02	0.07	0	0	1	-0.06	0	-0.01	0.01	0.02	0.01	-0.04	0.01	0.01	0.01	0.02	-0.01	-0.03	0.02	-0.01	0.02
Appendectomy	-0.03	-0.1	-0.02	-0.03	-0.06	1	-0.05	-0.01	-0.08	-0.01	-0.02	-0.02	-0.09	-0.02	-0.03	-0.03	-0.04	-0.04	-0.01	-0.02	-0.01
Diagnosed infertility	0.04	0.07	0.03	-0.02	0	-0.05	1	0.03	0.15	0.04	0.04	0.03	0.09	0.02	-0.01	0.12	-0.03	-0.01	-0.02	0.03	0.04
Cytomegaly	0.05	0	0.03	0.01	-0.01	-0.01	0.03	1	0	0.03	0.03	0.07	0.02	0.02	-0.02	0	0.04	-0.01	-0.01	0.01	0.07
Removal of ovarian cysts	0.05	0.01	0.02	-0.03	0.01	-0.08	0.15	0	1	0.01	0.03	-0.05	0.34	0.03	-0.01	0.19	-0.02	-0.02	-0.03	0.02	0.07
Frequent urination	0.56	0.02	0.22	0.04	0.02	-0.01	0.04	0.03	0.01	1	0.35	0	0.16	0.23	0.03	0.01	0.02	0.01	-0.15	0.06	0.06
Reduction of sex drive	0.49	0.05	0.26	0	0.01	-0.02	0.04	0.03	0.03	0.35	1	-0.02	0.17	0.25	0.02	0	0.04	-0.01	-0.18	0.06	0.08
Caesarean section	-0.01	-0.01	-0.01	-0.01	-0.04	-0.02	0.03	0.07	-0.05	0	-0.02	1	-0.07	-0.01	-0.03	-0.01	0.03	0	0	0.01	0
Ovarian cysts	0.29	-0.03	0.11	-0.05	0.01	-0.09	0.09	0.02	0.34	0.16	0.17	-0.07	1	0.16	-0.03	0.08	-0.03	-0.04	-0.08	0.07	0.07
Headaches	0.32	0.05	0.15	0.03	0.01	-0.02	0.02	0.02	0.03	0.23	0.25	-0.01	0.16	1	-0.02	-0.01	0.02	0.01	-0.16	0.08	0.06
Conization	0.03	-0.01	-0.01	0	0.01	-0.03	-0.01	-0.02	-0.01	0.03	0.02	-0.03	-0.03	-0.02	1	0	0.03	-0.01	0	0.01	0.01
Drainage of fallopian tubes	0.01	-0.01	0.01	-0.01	0.02	-0.03	0.12	0	0.19	0.01	0	-0.01	0.08	-0.01	0	1	-0.05	-0.02	-0.01	-0.01	0.02
Spooning	0.05	0.07	0.02	-0.02	-0.01	-0.04	-0.03	0.04	-0.02	0.02	0.04	0.03	-0.03	0.02	0.03	-0.05	1	0	-0.01	0.02	-0.02
Hernia	0.01	-0.01	0.01	0	-0.03	-0.04	-0.01	-0.01	-0.02	0.01	-0.01	0	-0.04	0.01	-0.01	-0.02	0	1	0	0	0.01
Feeling generally healthy	-0.15	0.01	-0.1	0.01	0.02	-0.01	-0.02	-0.01	-0.03	-0.15	-0.18	0	-0.08	-0.16	0	-0.01	-0.01	0	1	-0.02	-0.08
Oral contraceptives	0.1	-0.01	0.07	0.04	-0.01	-0.02	0.03	0.01	0.02	0.06	0.06	0.01	0.07	0.08	0.01	-0.01	0.02	0	-0.02	1	0.02
Inflammation in pelvis	0.09	0	0.07	-0.02	0.02	-0.01	0.04	0.07	0.07	0.06	0.08	0	0.07	0.06	0.01	0.02	-0.02	0.01	-0.08	0.02	1
